# Supplementary material for: Decoding decision-making behavior from sparse neural spiking activity
Source: PLoS Comput Biol. 2025 Aug 21;21(8):e1013335. doi: 10.1371/journal.pcbi.1013335 (PMC12416849; doi:10.1371/journal.pcbi.1013335)
Supplement: S1 Table — (XLSX) [file pcbi.1013335.s001.xlsx]

## Sheet: Sheet1
Window Size(ms)	Accuracy (%)	AUC (%)
20	76.28 ± 10.55	79.10 ± 11.89
30	77.18 ± 10.08	79.73 ± 10.92
40	75.74 ± 10.31	78.15 ± 11.77
50	74.46 ± 10.03	77.24 ± 11.53
