# Supplementary material for: Decoding decision-making behavior from sparse neural spiking activity
Source: PLoS Comput Biol. 2025 Aug 21;21(8):e1013335. doi: 10.1371/journal.pcbi.1013335 (PMC12416849; doi:10.1371/journal.pcbi.1013335)
Supplement: S2 Table — (XLSX) [file pcbi.1013335.s002.xlsx]

## Sheet: Sheet1
Name	Description	Value
input_size	Neural spike data	Number of neuron × 7
batch_size	Mini-batch size	128
num_classes	Number of classification categories(Right or Left)	2
epochs	Number of training epochs	50
early_stop	Early stopping patience	10
hidden_layer_size	Channel Attention and LSTM hidden layer size	128
CNN_kernel_sizes	Convolution kernel sizes	[1,2,3,4]
num_layer	Number of LSTM layers	2
bidirectional	Whether to use bidirectional LSTM	TRUE
output_size	Output dimension	1
drop_rate	Dropout ratio	0.2
learning_rate	Initial learning rate	0.002
weight_decay	Weight decay coefficient	0.05
learning_rate_decay	Learning rate decay factor	0.01
